# Supplementary material for: The relationship between sleep and depression and bipolar disorder in children and young people
Source: BJPsych Open. 2022 Jan 14;8(1):e27. doi: 10.1192/bjo.2021.1076 (PMC8811784; doi:10.1192/bjo.2021.1076)
Supplement: Supplementary file 1 [file S2056472421010760sup001.zip]

Archive with 5 entries (5 files):
- S2056472421010760sup001.pdf
- S2056472421010760sup002.pdf
- S2056472421010760sup003.pdf
- S2056472421010760sup004.pdf
- S2056472421010760sup005.pdf
